# Supplementary material for: Stochastic Simulations as a Tool for Assessing Signal Fidelity in Gene Expression in Synthetic Promoter Design
Source: Biology (Basel). 2021 Jul 29;10(8):724. doi: 10.3390/biology10080724 (PMC8389217; doi:10.3390/biology10080724)
Supplement: Supplementary file 1 [file biology-10-00724-s001.zip]

Archive with 1 entries (1 files):
- biology-1242537-supplementary.pdf
